# Supplementary material for: Aqueous Cationic Fluorinated Polyurethane for Application in Novel UV-Curable Cathodic Electrodeposition Coatings
Source: Polymers (Basel). 2023 Sep 11;15(18):3725. doi: 10.3390/polym15183725 (PMC10535655; doi:10.3390/polym15183725)
Supplement: Supplementary file 1 [file polymers-15-03725-s001.zip]

Archive with 1 entries (1 files):
- polymers-2494751-supplementary.pdf
